# Supplementary material for: Proteomic Analysis of the Murine Liver Response to Oral Exposure to Aflatoxin B1 and Ochratoxin A: The Protective Role to Bioactive Compounds
Source: Toxins (Basel). 2025 Jan 9;17(1):29. doi: 10.3390/toxins17010029 (PMC11768807; doi:10.3390/toxins17010029)
Supplement: Supplementary file 1 [file toxins-17-00029-s001.zip]

Archive with 1 entries (1 files):
- toxins-3361630-supplementary.xlsx
