# Supplementary material for: Proteomic Analysis of the Murine Liver Response to Oral Exposure to Aflatoxin B1 and Ochratoxin A: The Protective Role to Bioactive Compounds
Source: Toxins (Basel). 2025 Jan 9;17(1):29. doi: 10.3390/toxins17010029 (PMC11768807; doi:10.3390/toxins17010029)
Supplement: Supplementary file 1 [file toxins-17-00029-s001.zip › toxins-3361630-supplementary.xlsx]

## Sheet: Table S1
		Male
		AFB1+FW	OTA+FW	AFB1+OTA+FW	AFB1+FW+P	OTA+FW+P	AFB1+OTA+FW+P
	P22791	-3.97283	3.37648	2.3131	-2.16869	0	2.75244	3-hydroxy-3-methylglutaryl-CoA synthase 2(Hmgcs2)				response to xenobiotic stimulus
	P29147	0	0	1.43327	0	0	0	3-hydroxybutyrate dehydrogenase 1(Bdh1)
	P12841	-1.95202	0	1.86141	-1.95202	0	0	Fos proto-oncogene, AP-1 transcription factor subunit(Fos)
	P63018	-3.15959	0	2.01335	-2.17427	2.30937	0	HAUS augmin-like complex, subunit 8 like 2(Haus8l2)
	D4A3N4	0	0	-1.8022	0	0	-1.8022	adenylate cyclase 1(Adcy1)
	P00884	-2.4103	0	2.65528	0	4.08432	4.05871	aldolase, fructose-bisphosphate B(Aldob)
	P09034	-2.9648	-3.34102	2.27143	3.67918	4.71907	4.52412	argininosuccinate synthase 1(Ass1)
	P07756	-3.17825	-3.14667	2.50495	-3.17825	3.91785	3.41657	carbamoyl-phosphate synthase 1(Cps1)
	P04762	0	0	2.38176	-2.20553	-1.74634	-2.33587	catalase(Cat)
	P04904	-4.74112	0	2.80855	-2.09228	0	2.43632	glutathione S-transferase alpha 1(Gsta1)
	P04905	-3.5624	-2.86774	3.19046	-1.85609	0	4.37883	glutathione S-transferase mu 1(Gstm1)
	P63018	-3.15959	0	2.01335	-2.17427	2.30937	0	heat shock protein family A (Hsp70) member 8(Hspa8)
	P63039	-2.19398	0	3.69958	-3.4801	-4.1929	2.61616	heat shock protein family D (Hsp60) member 1(Hspd1)
	Q02401	0	0	-4.0385	0	0	-4.0385	lactase(Lct)
	P04642	-1.70311	0	2.14518	0	0	2.60776	lactate dehydrogenase A(Ldha)
	P08011	-2.67512	0	2.22599	-3.5562	3.36211	0	microsomal glutathione S-transferase 1(Mgst1)
	P00481	-3.02196	-2.29687	2.10706	-2.13902	-5.13457	2.04944	ornithine transcarbamylase(Otc)
	P27867	0	0	2.29448	0	0	0	sorbitol dehydrogenase(Sord)
	P07632	-2.41549	0	-1.80686	0	0	-1.49745	superoxide dismutase 1(Sod1)
	P22791	-3.97283	3.37648	2.3131	-2.16869	0	2.75244	3-hydroxy-3-methylglutaryl-CoA synthase 2(Hmgcs2)				liver development
	P10719	-4.12064	-5.04953	2.38855	-3.21211	-5.04952	4.43521	ATP synthase F1 subunit beta(Atp5f1b)
	P08430	0	0	0	0	0	0	UDP glucuronosyltransferase family 1 member A6(Ugt1a6)
	P29410	-4.04396	0	0	-4.04396	-1.55879	0	adenylate kinase 2(Ak2)
	Q9JLJ3	0	0	0	0	0	0	aldehyde dehydrogenase 9 family, member A1(Aldh9a1)
	P09034	-2.9648	-3.34102	2.27143	3.67918	4.71907	4.52412	argininosuccinate synthase 1(Ass1)
	P04642	0	0	-4.0385	0	0	-4.0385	lactase(Lct)
	P04642	-1.70311	0	2.14518	0	0	2.60776	lactate dehydrogenase A(Ldha)
	P00481	-3.02196	-2.29687	2.10706	-2.13902	-5.13457	2.04944	ornithine transcarbamylase(Otc)
	Q03336	0	-4.5835	0	0	-4.07141	0	regucalcin(Rgn)
	P29147	0	0	1.43327	0	0	0	3-hydroxybutyrate dehydrogenase 1(Bdh1)				lipid metabolic process
	P15999	-2.37804	0	3.25936	-3.73521	2.36275	4.05839	ATP synthase F1 subunit alpha(Atp5f1a)
	P10719	-4.12064	4.76813	2.38855	-3.21211	-5.04952	4.43521	ATP synthase F1 subunit beta(Atp5f1b)
	P06757	-3.43837	0	4.47837	-2.05351	-2.42369	3.82023	alcohol dehydrogenase 1C (class I), gamma polypeptide(Adh1c)
	P25093	-3.23967	-4.84353	-2.92232	-2.86722	-3.49942	-3.48289	fumarylacetoacetate hydrolase(Fah)
	P04904	-4.74112	0	2.80855	-2.09228	0	2.43632	glutathione S-transferase alpha 1(Gsta1)
	P04904	-4.55373	0	2.80855	-2.79571	0	4.64588	glutathione S-transferase alpha 3(Gsta3)
	P07379	0	0	-1.83754	4.11161	0	1.78189	phosphoenolpyruvate carboxykinase 1(Pck1)
	P52759	0	0	2.96865	0	-3.08009	0	reactive intermediate imine deaminase A homolog(Rida)
	P60711	-4.01441	4.87838	4.51145	-4.44759	-5.03891	0	actin, beta(Actb)				circadian rhythm
	P60711	-4.01441	4.87838	4.51145	-4.44759	-5.03891	0	actin, beta-like 2(Actbl2)
	P60711	-4.01441	-5.03891	1.7511	2.68474	3.59337	4.39806	actin, gamma 1 like 1(Actg1l1)
	P60711	-4.01441	-5.03891	1.7511	2.68474	3.59337	4.39806	actin, gamma 1(Actg1)
	D4A3N4	0	0	-1.8022	0	0	-1.8022	adenylate cyclase 1(Adcy1)
	P09034	-2.9648	-3.34102	2.27143	3.67918	4.71907	4.52412	argininosuccinate synthase 1(Ass1)
	P26433	0	0	-1.8892	0	0	-1.8892	solute carrier family 9 member A3(Slc9a3)
	P60711	-4.01441	-5.03891	4.51145	-4.44759	3.59337	4.39806	uncharacterized LOC120098222(LOC120098222)
	P04797		-3.09956	0	-4.26502		3.74838	Mir100 Mirlet7a-2 Mir125b-1 cluster host gene like(Mir100hgl)				gluconeogenesis
	P04764	-4.07899	0	1.69034	-4.07899	-2.24783	2.91803	enolase 1(Eno1)
	P04797	-2.45961	-5.11023	0	-3.76945	-1.73394	-3.92141	glyceraldehyde-3-phosphate dehydrogenase like 3(Gapdhl3)
	P04797		-3.09956	0	-4.26502	-1.73394	-3.92141	glyceraldehyde-3-phosphate dehydrogenase(Gapdh)
	P04797		-3.38674	0	-4.26502	-3.38674	3.74838	glyceraldehyde-3-phosphate dehydrogenase(LOC134486952)
	P04797		-3.38674	0	-4.26502	-3.38674	3.74838	glyceraldehyde-3-phosphate dehydrogenase-like(LOC134480898)
	P04636	-4.46203	-3.97633	-2.02598	-4.46203	-3.11161	-3.10586	malate dehydrogenase 2(Mdh2)
	P07379	0	0	-1.83754	4.11161	0	1.78189	phosphoenolpyruvate carboxykinase 1(Pck1)
	P48508	0	0	0	1.82163	0	0	glutamate cysteine ligase, modifier subunit(Gclm)				glutathione metabolic process
	P00502	-4.74112	0	2.80855	-2.09228	0	2.43632	glutathione S-transferase alpha 1(Gsta1)
	P08010	-4.3769	-3.81009	2.0895	-3.92922	-2.93419	0	glutathione S-transferase alpha 2(Gsta2)
	P04904	-4.55373	0	2.80855	-2.79571	0	4.64588	glutathione S-transferase alpha 3(Gsta3)
	P04905	-3.5624	-2.86774	3.19046	-1.85609	3.02309	4.37883	glutathione S-transferase mu 1(Gstm1)
	P08010	-4.3769	-3.81009	2.0895	0	-2.93419	0	glutathione S-transferase mu 2(Gstm2)
	P02091		0	0	-2.49857	-2.00737	0	hemoglobin subunit beta(Hbb)
	P08011	-2.67512	0	2.22599	-3.5562	3.36211	0	microsomal glutathione S-transferase 1(Mgst1)
	P22791	-3.97283	3.37648	2.3131	-2.16869	0	2.75244	3-hydroxy-3-methylglutaryl-CoA synthase 2(Hmgcs2)				response to nutrient
	P29147	0	0	1.43327	0	0	0	3-hydroxybutyrate dehydrogenase 1(Bdh1)
	P02770	-3.40905	0	-1.9125	-1.57643	1.73881	-2.25931	albumin(Alb)
	P09034	-2.9648	-3.34102	2.27143	3.67918	4.71907	4.52412	argininosuccinate synthase 1(Ass1)
	P12785		0	2.98102	-1.57643	0	0	fatty acid synthase(Fasn)
	Q02401	0	0	-4.0385	0	0	-4.0385	lactase(Lct)
	P04642	-1.70311	0	2.14518	0	0	2.60776	lactate dehydrogenase A(Ldha)
	A0A8I5ZTF8	-3.31338	0	1.72511	-3.31338	0	0	PCI domain containing 2(Pcid2)				apoptotic process
	B2GV24	0	0	-2.95523	0	0	-2.95523	Ufm1-specific ligase 1(Ufl1)
	P11884	-3.35537	-2.38627	2.12418	-3.35537	-2.09692	0	aldehyde dehydrogenase 2 family member(Aldh2)
	P04762	0	0	2.38176	-2.20553	-1.74634	-2.33587	catalase(Cat)
	P32301	0	0	-2.40657	0	0	-2.40657	glucagon-like peptide 1 receptor(Glp1r)
	P06761	-1.9922	4.07451	2.01335	-2.7782	5.34288	2.78297	heat shock protein family A (Hsp70) member 5(Hspa5)
	P63039	-1.84487	0	3.69958	-3.4801	3.63233	2.61616	heat shock protein family D (Hsp60) member 1(Hspd1)
	P07632	-2.41549	0	-1.80686	0	0	-1.49745	superoxide dismutase 1(Sod1)

## Sheet: Table S2
		Female
		AFB1+FW	OTA+FW	AFB1+OTA+FW	AFB1+FW+P	OTA+FW+P	AFB1+OTA+FW+P
	P22791	-2.11165	-4.79478	3.65876	-2.16869	-3.78329	2.75308	3-hydroxy-3-methylglutaryl-CoA synthase 2(Hmgcs2)				response to xenobiotic stimulus
	P29147	0	0	1.66257	0	0	0	3-hydroxybutyrate dehydrogenase 1(Bdh1)
	P12841	-1.82898	0	0	-1.95202	0	0	Fos proto-oncogene, AP-1 transcription factor subunit(Fos)
	P63018	-3.18076	0	2.10156	-2.17427	0	1.67095	HAUS augmin-like complex, subunit 8 like 2(Haus8l2)
	D4A3N4	0	0	0	0	0	0	adenylate cyclase 1(Adcy1)
	P00884	-2.77313	0	3.54148	0	-4.89434	4.41108	aldolase, fructose-bisphosphate B(Aldob)
	P09034	-3.62125	4.6477	3.58619	-4.7013	-5.14787	4.74637	argininosuccinate synthase 1(Ass1)
	P07756	-1.5395	-3.14667	3.74807	-3.45935	-2.54163	2.8024	carbamoyl-phosphate synthase 1(Cps1)
	P04762	0	0	-1.71982	-2.20553	0	-1.71982	catalase(Cat)
	P04904	-4.61503	0	3.59827	-2.79571	0	4.10972	glutathione S-transferase alpha 1(Gsta1)
	P04905	-3.50993	-2.86774	2.59336	-1.85609	-2.26425	1.67817	glutathione S-transferase mu 1(Gstm1)
	P63018	-3.18076	0	2.10156	-2.17427	0	2.07428	heat shock protein family A (Hsp70) member 8(Hspa8)
	P63039	-1.75374	0	2.73845	1.7043	-4.58792	2.24627	heat shock protein family D (Hsp60) member 1(Hspd1)
	Q02401	0	0	-1.97186	0	0	-1.97186	lactase(Lct)
	P04642	0	0	3.42027	0	-3.57846	0	lactate dehydrogenase A(Ldha)
	P08011	-4.02328	0	3.15358	-3.5562	2.33366	0	microsomal glutathione S-transferase 1(Mgst1)
	P00481	-2.10323	-2.29687	3.55687	0	-5.15095	2.16691	ornithine transcarbamylase(Otc)
	P27867	-2.8509	0	0	0	-4.49988	1.74185	sorbitol dehydrogenase(Sord)
	P07632	-4.05877	0	-3.66798	0	0	0	superoxide dismutase 1(Sod1)
	P22791	-2.11165	-4.79478	3.65876	-2.16869	-3.78329	2.75308	3-hydroxy-3-methylglutaryl-CoA synthase 2(Hmgcs2)				liver development
	P10719	-4.56292	-5.04953	4.64134	-3.21211	-3.32722	4.48711	ATP synthase F1 subunit beta(Atp5f1b)
	P08430	0	0	2.25163	0	-3.27775	0	UDP glucuronosyltransferase family 1 member A6(Ugt1a6)
	P29410	-3.83023	0	0	-4.04396	-4.27018	0	adenylate kinase 2(Ak2)
	Q9JLJ3	0	0	1.66155	0	-3.26604	0	aldehyde dehydrogenase 9 family, member A1(Aldh9a1)
	P09034	-3.62125	-3.34102	3.58619	-4.7013	-5.87655	4.74637	argininosuccinate synthase 1(Ass1)
	P04642	0	0	3.42027	0	-3.57846	0	lactase(Lct)
	P04642	0	0		0	-3.57846	0	lactate dehydrogenase A(Ldha)
	P00481	-2.10323	-2.29687	3.55687	-2.13902	-5.15095	2.16691	ornithine transcarbamylase(Otc)
	Q03336	0	-4.5835	0	0	-4.43744	0	regucalcin(Rgn)
	P29147	0	0	1.66257	0	0	0	3-hydroxybutyrate dehydrogenase 1(Bdh1)				lipid metabolic process
	P15999	-2.82826	0	3.61236	-3.73521	-2.94522	3.17574	ATP synthase F1 subunit alpha(Atp5f1a)
	P10719	-4.56292	-5.04953	4.64134	-3.21211	-5.08461	4.48711	ATP synthase F1 subunit beta(Atp5f1b)
	P06757	-2.75122	0	3.78108	-2.05351	-2.03912	3.9792	alcohol dehydrogenase 1C (class I), gamma polypeptide(Adh1c)
	P25093	-4.08394	-4.84353	-3.27943	-2.86722	-3.96447	-3.76653	fumarylacetoacetate hydrolase(Fah)
	P04904	2.10397	0	3.59827	-2.79571	0	4.10972	glutathione S-transferase alpha 1(Gsta1)
	P04904	-4.61503	0	0	-2.79571	0	4.10972	glutathione S-transferase alpha 3(Gsta3)
	P07379	0	0	0	4.11161	2.92756	-2.35195	phosphoenolpyruvate carboxykinase 1(Pck1)
	P52759	0	0	0	0	-4.25385	0	reactive intermediate imine deaminase A homolog(Rida)
	P60711	-3.64455	-5.03891	3.55505	-4.44759	-4.96514	4.02624	actin, beta(Actb)				circadian rhythm
	P60711	0	0	0	-4.44759	2.65239	4.02624	actin, beta-like 2(Actbl2)
	P60711	0	0	0	-4.44759	0	4.02624	actin, gamma 1 like 1(Actg1l1)
	P60711	0	0	0	-4.44759	0	4.02624	actin, gamma 1(Actg1)
	D4A3N4	0	0	0	-4.44759	0	4.02624	adenylate cyclase 1(Adcy1)
	P09034	-3.62125	-3.34102	3.58619	-4.7013	-5.14787	4.74637	argininosuccinate synthase 1(Ass1)
	P26433	0	0	0	0	0	0	solute carrier family 9 member A3(Slc9a3)
	P60711	0	0	3.55505	0	0	4.02624	uncharacterized LOC120098222(LOC120098222)
	P04797	-3.76945	-3.09956	0	-4.26502	-2.72428	2.307	Mir100 Mirlet7a-2 Mir125b-1 cluster host gene like(Mir100hgl)				gluconeogenesis
	P04764	-2.65372	0	2.66882	-4.07899	-2.40956	2.94924	enolase 1(Eno1)
	P04797	-3.76945	0	0	-4.26502	-2.72428	-4.51377	glyceraldehyde-3-phosphate dehydrogenase like 3(Gapdhl3)
	P04797	-3.76945	0	0	-4.26502	-2.72428	-4.51377	glyceraldehyde-3-phosphate dehydrogenase(Gapdh)
	P04797	-3.76945	0	0	-4.26502	-2.72428	-4.51377	glyceraldehyde-3-phosphate dehydrogenase(LOC134486952)
	P04797	-3.76945	0	0	-4.26502	-2.72428	-4.51377	glyceraldehyde-3-phosphate dehydrogenase-like(LOC134480898)
	P04636	-4.353	-3.97633	-2.96587	-4.46203	-2.5203	0	malate dehydrogenase 2(Mdh2)
	P07379	0	0	0	4.11161	2.92756	-2.35195	phosphoenolpyruvate carboxykinase 1(Pck1)
	P48508	0	0	0	1.82163	0	0	glutamate cysteine ligase, modifier subunit(Gclm)				glutathione metabolic process
	P00502	-4.7998	0	3.59827	-2.09228	-3.77349	3.46174	glutathione S-transferase alpha 1(Gsta1)
	P08010	0	-3.81009	0	-3.92922	-2.75452	0	glutathione S-transferase alpha 2(Gsta2)
	P04904	-4.61503	0	3.59827	-2.79571	0	4.10972	glutathione S-transferase alpha 3(Gsta3)
	P04905	-3.50993	-2.86774	2.59336	-1.85609	-2.26425	1.67817	glutathione S-transferase mu 1(Gstm1)
	P08010	0	-3.81009	0	-3.92922	-2.75452	0	glutathione S-transferase mu 2(Gstm2)
	P02091	-2.8182	0	0	-2.49857	-1.77103	0	hemoglobin subunit beta(Hbb)
	P08011	-4.02328	0	3.15358	-3.5562	2.33366	0	microsomal glutathione S-transferase 1(Mgst1)
	P22791	-2.11165	-4.79478	3.65876	-2.16869	-3.78329	2.75308	3-hydroxy-3-methylglutaryl-CoA synthase 2(Hmgcs2)				response to nutrient
	P29147	0	0	1.66257	0	0	0	3-hydroxybutyrate dehydrogenase 1(Bdh1)
	P02770	-1.69706	0	0	-1.57643	-2.36511	0	albumin(Alb)
	P09034	-3.62125	-3.34102	3.58619	-4.7013	-5.14787	4.74637	argininosuccinate synthase 1(Ass1)
	P12785	-2.5404	0	3.67168	0	0	1.98443	fatty acid synthase(Fasn)
	Q02401	0	0	-1.97186	0	0	-1.97186	lactase(Lct)
	P04642	0	0	3.42027	0	-3.57846	0	lactate dehydrogenase A(Ldha)
	A0A8I5ZTF8	-2.68021	0	0	-3.31338	0	0	PCI domain containing 2(Pcid2)				apoptotic process
	B2GV24	0	0	-4.79775	0	0	-4.79775	Ufm1-specific ligase 1(Ufl1)
	P11884	-3.62179	-2.38627	3.41935	1.68707	0	1.95543	aldehyde dehydrogenase 2 family member(Aldh2)
	P04762	0	0	-1.71982	-2.20553	0	-1.71982	catalase(Cat)
	P32301	0	0	0	0	0	0	glucagon-like peptide 1 receptor(Glp1r)
	P06761	-1.90693	4.07451	2.9865	-2.7782	0	0	heat shock protein family A (Hsp70) member 5(Hspa5)
	P63039	-1.75374	0	2.73845	1.7043	1.76558	1.74762	heat shock protein family D (Hsp60) member 1(Hspd1)
	P07632	-4.05877	0	-3.66798	0	0	0	superoxide dismutase 1(Sod1)

## Sheet: Table S3
		Male
	Metabolic pathways	AFB1+FW	OTA+FW	AFB1+OTA+FW	AFB1+FW+P	OTA+FW+P	AFB1+OTA+FW+P
	P22791	-3.97283	3.37648	2.3131	-2.16869	0	2.75244	3-hydroxy-3-methylglutaryl-CoA synthase 2(Hmgcs2)
	Q9Z2Q4	2.25006	0	0	0	0	0	5-methyltetrahydrofolate-homocysteine methyltransferase(Mtr)
	P50554	0	0	0	0	0	2.31494	4-aminobutyrate aminotransferase, mitochondrial
	P15999	-2.37804	0	3.25936	-3.73521	2.36275	4.05839	ATP synthase F1 subunit alpha(Atp5f1a)
	P10719	-4.12064	4.76813	2.38855	-3.21211	3.72697	4.43521	ATP synthase F1 subunit beta(Atp5f1b)
	P35434	1.79631	3.86697	0	3.14288	1.60041	3.22581	ATP synthase F1 subunit delta(Atp5f1d)
	A0A8I5ZRT2	0	0	-2.56811	0	0	-2.56811	Histone-lysine N-methyltransferase, H3 lysine-79 specific
	P05508	0	0	0	0	0	1.86118	NADH-ubiquinone oxidoreductase chain 1
	P11661	-2.28194	0	-3.76449	-2.2426	0	-3.97502	NADH dehydrogenase 5, mitochondrial(mt-Nd5)
	P13437	-1.89214	3.9501	3.41477	1.7192	3.79403	3.44286	acetyl-CoA acyltransferase 2(Acaa2)
	D4A3N4	0	0	-1.8022	0	0	-1.8022	Capsid vertex component 2
	P17764	-2.6391	0	1.70171	-2.6391	-3.32252	0	acetyl-CoA acetyltransferase 1(Acat1)
	P11497	-4.75457	2.4514	0	-4.75457	0	0	acetyl-CoA carboxylase alpha(Acaca)
	P15651	1.97741	0	0	0	0	0	acyl-CoA dehydrogenase short chain(Acads)
	P06757	-3.43837	0	4.47837	-2.05351	-2.42369	3.82023	alcohol dehydrogenase 1C (class I), gamma polypeptide(Adh1c)
	P28037	-2.01603	0	0	0	0	0	aldehyde dehydrogenase 1 family, member L1(Aldh1l1)
	P11884	-3.35537	-2.38627	2.12418	-3.35537	-2.09692	0	aldehyde dehydrogenase 2 family member(Aldh2)
	P0C2X9	-4.2554	0	1.5767	-4.2554	0	0	aldehyde dehydrogenase 4 family, member A1(Aldh4a1)
	D3ZXY4	-2.20149	0	0	0	0	2.61727	aldehyde dehydrogenase 8 family, member A1(Aldh8a1)
	P29410	-4.04396	0	0	-4.04396	-1.55879	0	adenylate kinase 2(Ak2)
	P00884	-2.4103	0	2.65528	0	4.08432	4.05871	aldolase, fructose-bisphosphate B(Aldob)
	Q6AYP0	-1.8443	1.8443	1.65108	0	-4.0876	2.24329	allantoicase(Allc)
	Q5XI85	2.07715	0	0	0	0	0	aminomethyltransferase(Amt)
	P09034	-2.9648	-3.34102	2.27143	3.67918	4.71907	4.52412	argininosuccinate synthase 1(Ass1)
	O09171	-3.10442	0	0	-4.00962	0	0	betaine-homocysteine S-methyltransferase(Bhmt)
	P07756	-3.17825	-3.14667	2.50495	-3.17825	3.91785	3.41657	carbamoyl-phosphate synthase 1(Cps1)
	P14141	-4.64937	0	0	0	0	1.84852	carbonic anhydrase 3(Car3)
	P04762	0	0	-2.33587	-2.81216	-1.74634	-2.33587	Catalase-peroxidase 2
	A0A8I6AI88	-3.69948	3.65986	2.27607	0	0	0	chondroitin polymerizing factor 2(Chpf2)
	A0A8I6GDW7	-1.87046	0	0	-1.87046	0	0	cytochrome c oxidase assembly factor heme A:farnesyltransferase COX10(Cox10)
	A0A8I6ACB9	-1.66212	2.3116	1.57814	-1.66212	0	0	dihydrolipoamide S-succinyltransferase(Dlst)
	P18757	0	0	0	0	0	1.93178	Cystathionine gamma-lyase
	P12075	0	0	0	0	0	3.09243	Cytochrome c oxidase subunit 5B, mitochondrial
	Q63707	0	0	0	0	0	1.78856	Dihydroorotate dehydrogenase (quinone)
	P04764	-4.07899	0	1.69034	-4.07899	-2.24783	2.91803	enolase 1(Eno1)
	P07896	-1.70857	0	2.22443	-1.70857	0	2.14659	enoyl-CoA hydratase and 3-hydroxyacyl CoA dehydrogenase(Ehhadh)
	P80299	0	0	0	0	0	1.74105	Epoxide hydrolase 1
	P25093	-3.23967	-4.84353	-2.92232	-2.86722	-3.49942	-3.48289	fumarylacetoacetate hydrolase(Fah)
	P10860	-4.46135	-4.90293	2.24991	-4.46135	0	3.28796	glutamate dehydrogenase 1(Glud1)
	P00507	-3.88208	0	1.99639	-1.72587	0	3.40276	glutamic-oxaloacetic transaminase 2(Got2)
	Q5FWT5	-2.26052	0	0	0	0	3.92596	glutaminyl-tRNA amidotransferase subunit QRSL1(Qrsl1)
	Q6TXE9	0	0	0	0	1.9854	2.38997	Proline--tRNA ligase
	M0RAI4	0	0	-2.17251	0	0	2.17251	Glutamate--tRNA ligase 2
	P00502	-4.74112	0	2.80855	-2.09228	0	2.43632	glutathione S-transferase alpha 1(Gsta1)
	P00502	-4.74112	0	2.80855	-4.7998	0	2.43632	glutathione S-transferase alpha 2(Gsta2)
	P04904	-4.55373	0	2.80855	-2.79571	0	4.64588	glutathione S-transferase alpha 3(Gsta3)
	P04905	-3.5624	-2.86774	3.19046	-1.85609	3.02309	4.37883	glutathione S-transferase mu 1(Gstm1)
	P08010	-4.3769	-3.81009	2.0895	0	-2.93419	0	glutathione S-transferase mu 2(Gstm2)
	P04797	-2.45961	-5.11023	0	-3.76945	-1.73394	-3.92141	glyceraldehyde-3-phosphate dehydrogenase like 3(Gapdhl3)
	Q9ESV6	0	0	0	0	0	-3.92141	Glyceraldehyde-3-phosphate dehydrogenase
	A0A0G2JUZ5	0	0	0	0	2.07206	1.86815	Aminomethyltransferase
	A0A8I6AP64	0	0	-1.75323	0	0	-1.75323	Probable glycine dehydrogenase (decarboxylating) subunit 2
	P17625	-1.86213	0	0	0	1.90668	2.25181	Glycogen synthase
	P17625	-1.86213	0	0	0	1.90668	2.25181	glycogen synthase 2(Gys2)
	A0A8I5XVY2	0	0	0	0	0	1.96758	dITP/XTP pyrophosphatase
	O88867	3.67466	0	0	4.62064	0	2.63862	kynurenine 3-monooxygenase(Kmo)
	Q02401	0	0	-4.0385	0	0	-4.0385	Lactase/phlorizin hydrolase
	P04642	-1.70311	0	2.14518	0	0	2.60776	lactate dehydrogenase A like 1(Ldhal1)
	O88989	-1.74946	0	0	0	0	2.07441	malate dehydrogenase 1(Mdh1)
	P04636	-4.46203	-3.97633	-2.02598	-4.46203	-3.11161	-3.10586	malate dehydrogenase 2(Mdh2)
	A0A8I6G8F2	-2.65904	0	0	-2.24879	0	0	methionine adenosyltransferase 2A like 1(Mat2al1)
	P08011	-2.67512	0	2.22599	-3.5562	3.36211	0	microsomal glutathione S-transferase 1(Mgst1)
	P13697	0	0	0	3.42637	0	2.98716	NADP-dependent malic enzyme, chloroplastic
	P00481	-3.02196	-2.29687	2.10706	-2.13902	-5.13457	2.04944	ornithine transcarbamylase(Otc)
	P07379	0	0	-1.83754	4.11161	0	1.78189	Phosphoenolpyruvate carboxykinase [GTP]
	P51583	-1.73808	0	0	-1.73808	0	0	phosphoribosylaminoimidazole carboxylase and phosphoribosylaminoimidazolesuccinocarboxamide synthase(Paics)
	P09330	0	0	-2.55741	0	0	-2.55741	Ribose-phosphate pyrophosphokinase
	A0A8I6GI43	0	0	2.59324	0	2.17421	4.6315	Serine hydroxymethyltransferase
	B0BMT9	0	0	-2.68479	-3.41249	0	-2.68479	sulfide quinone oxidoreductase(Sqor)
	D4A175	0	0	0	0	0	1.68841	tRNA dimethylallyltransferase
	P22985	0	0	-2.43347	0	0	-2.43347	Probable tartrate dehydrogenase/decarboxylase TtuC
	M0R6H1	-1.69183	0	0	-1.69183	0	0	threonine aldolase 1(Tha1)
	P50137	-2.15921	-3.72859	0	0	-3.72859	3.00801	transketolase(Tkt)
	A0A8I6AHQ8				-2.17518	0	0	biliverdin reductase B(Blvrb)
	P27867				-2.8509	0	0	sorbitol dehydrogenase(Sord)

## Sheet: Table S4
		Female
	Metabolic pathways	AFB1+FW	OTA+FW	AFB1+OTA+FW	AFB1+FW+P	OTA+FW+P	AFB1+OTA+FW+P
	P22791	-3.97283	-4.79478	3.65876	-2.16869	-3.78329	2.75308	3-hydroxy-3-methylglutaryl-CoA synthase 2(Hmgcs2)
	Q9Z2Q4	2.25006	0	0	0	0	0	5-methyltetrahydrofolate-homocysteine methyltransferase(Mtr)
	P50554	0	0	0	0	0	0	4-aminobutyrate aminotransferase, mitochondrial
	P15999	-2.37804	0	3.61236	-3.73521	-2.94522	3.17574	ATP synthase F1 subunit alpha(Atp5f1a)
	P10719	-4.12064	-5.04953	4.64134	-3.21211	-3.32722	4.48711	ATP synthase F1 subunit beta(Atp5f1b)
	P35434	1.79631	3.86697	0	3.14288	2.88354	4.23481	ATP synthase F1 subunit delta(Atp5f1d)
	A0A8I5ZRT2	0	0	2.01568	0	0	0	Histone-lysine N-methyltransferase, H3 lysine-79 specific
	P05508	0	0	0	0	0	3.82861	NADH-ubiquinone oxidoreductase chain 1
	P11661	-2.28194	0	-4.38102	-2.2426	-2.28136	-5.33016	NADH dehydrogenase 5, mitochondrial(mt-Nd5)
	P13437	-1.89214	3.9501	2.83553	-4.54872	-2.13453	3.31458	acetyl-CoA acyltransferase 2(Acaa2)
	D4A3N4	0	0	0	0	0	0	Capsid vertex component 2
	P17764	-2.6391	0	0	-2.6391	-2.74088	2.24202	acetyl-CoA acetyltransferase 1(Acat1)
	P11497	-4.75457	2.4514	2.01836	-4.75457	0	0	acetyl-CoA carboxylase alpha(Acaca)
	P15651	1.97741	0	0	0	0	0	acyl-CoA dehydrogenase short chain(Acads)
	P06757	-3.43837	0	3.78108	-2.05351	-2.03912	3.9792	alcohol dehydrogenase 1C (class I), gamma polypeptide(Adh1c)
	P28037	-2.01603	0	0	0	0	0	aldehyde dehydrogenase 1 family, member L1(Aldh1l1)
	P11884	-3.35537	-2.38627	3.41935	-3.35537	0	1.95543	aldehyde dehydrogenase 2 family member(Aldh2)
	P0C2X9	-4.2554	0	0	-4.2554	-3.62434	2.49916	aldehyde dehydrogenase 4 family, member A1(Aldh4a1)
	D3ZXY4	-2.20149	0	2.52201	0	-2.71406	0	aldehyde dehydrogenase 8 family, member A1(Aldh8a1)
	P29410	-4.04396	0	0	-4.04396	-4.27018	0	adenylate kinase 2(Ak2)
	P00884	-2.4103	0	3.54148	0	-4.89434	4.41108	aldolase, fructose-bisphosphate B(Aldob)
	Q6AYP0	-1.8443	-4.0876	0	0	-3.04924	0	allantoicase(Allc)
	Q5XI85	2.07715	0	0	0	0	0	aminomethyltransferase(Amt)
	P09034	-2.9648	-3.34102	3.58619	-4.7013	-5.14787	4.74637	argininosuccinate synthase 1(Ass1)
	O09171	-3.10442	0	0	-4.00962	0	2.76233	betaine-homocysteine S-methyltransferase(Bhmt)
	P07756	-4.81871	-3.14667	3.91208	-3.45935	-2.54163	2.8378	carbamoyl-phosphate synthase 1(Cps1)
	P14141	-4.64937	0	0	-2.81216	0	0	carbonic anhydrase 3(Car3)
	P04762	0	0	-1.71982	-2.20553	0	-1.71982	Catalase-peroxidase 2
	A0A8I6AI88	-3.69948	3.65986	3.20728	0	0	0	chondroitin polymerizing factor 2(Chpf2)
	A0A8I6GDW7	-1.87046	0	0	-1.87046	0	0	cytochrome c oxidase assembly factor heme A:farnesyltransferase COX10(Cox10)
	A0A8I6ACB9	-1.66212	2.3116	2.06736	-1.66212	0	0	dihydrolipoamide S-succinyltransferase(Dlst)
	P18757	0	0	0	0	-4.27608	1.80105	Cystathionine gamma-lyase
	P12075	0	0	1.96738	0	3.60223	2.53294	Cytochrome c oxidase subunit 5B, mitochondrial
	Q63707	0	0	0	0	0	2.15294	Dihydroorotate dehydrogenase (quinone)
	P04764	-4.07899	0	2.66882	-4.07899	-2.40956	-1.84212	enolase 1(Eno1)
	P07896	-1.70857	0	2.70468	-1.70857	-3.31277	0	enoyl-CoA hydratase and 3-hydroxyacyl CoA dehydrogenase(Ehhadh)
	P80299	0	0	0	0	0	0	Epoxide hydrolase 1
	P25093	-3.23967	-4.84353	-3.27943	0	-3.96447	-3.76653	fumarylacetoacetate hydrolase(Fah)
	P10860	-4.46135	-4.90293	3.63478	-4.46135	-3.36173	3.99622	glutamate dehydrogenase 1(Glud1)
	P00507	-3.88208	0	2.46504	-1.72587	-2.69254	3.9271	glutamic-oxaloacetic transaminase 2(Got2)
	Q5FWT5	-2.26052	0	-4.03137	0	-3.81594	-4.52992	glutaminyl-tRNA amidotransferase subunit QRSL1(Qrsl1)
	Q6TXE9	0	0	0	0	0	1.9158	Proline--tRNA ligase
	M0RAI4	0	0	0	0	0	0	Glutamate--tRNA ligase 2
	P00502	-4.74112	0	3.59827	-2.09228	-3.77349	3.46174	glutathione S-transferase alpha 1(Gsta1)
	P00502	0	0	0	-2.09228	-3.77349	3.46174	glutathione S-transferase alpha 2(Gsta2)
	P04904	-4.55373	0	3.59827	-2.79571	0	4.10972	glutathione S-transferase alpha 3(Gsta3)
	P04905	-3.5624	-2.86774	2.59336	-1.85609	-2.26425	1.67817	glutathione S-transferase mu 1(Gstm1)
	P08010	-4.3769	-3.81009	0	-3.92922	-2.75452	0	glutathione S-transferase mu 2(Gstm2)
	P04797	-2.45961	-5.11023	0	-4.26502	-2.72428	-4.35668	glyceraldehyde-3-phosphate dehydrogenase like 3(Gapdhl3)
	Q9ESV6	0	0	0	0	-2.72428	-4.35668	Glyceraldehyde-3-phosphate dehydrogenase
	A0A0G2JUZ5	0	0	0	0	2.48968	2.81264	Aminomethyltransferase
	A0A8I6AP64	0	0	0	0	0	0	Probable glycine dehydrogenase (decarboxylating) subunit 2
	P17625	-1.86213	0	0	0	0	0	Glycogen synthase
	P17625	0	0	0	0	0	0	glycogen synthase 2(Gys2)
	A0A8I5XVY2	0	0	0	0	0	0	dITP/XTP pyrophosphatase
	O88867	3.67466	0	0	4.62064	4.35081	0	kynurenine 3-monooxygenase(Kmo)
	Q02401	0	0	-1.97186	0	0	-1.97186	Lactase/phlorizin hydrolase
	P04642	-1.70311	0	3.42027	0	-3.57846	0	lactate dehydrogenase A like 1(Ldhal1)
	O88989	-1.74946	0	2.18841	0	-4.19473	1.74441	malate dehydrogenase 1(Mdh1)
	P04636	-4.46203	-3.97633	-2.96587	-4.46203	-2.5203	0	malate dehydrogenase 2(Mdh2)
	A0A8I6G8F2	-2.65904	0	0	-2.24879	0	0	methionine adenosyltransferase 2A like 1(Mat2al1)
	P08011	-2.67512	0	3.15358	-3.5562	2.33366	0	microsomal glutathione S-transferase 1(Mgst1)
	P13697	0	0	0	3.42637	3.38629	4.51615	NADP-dependent malic enzyme, chloroplastic
	P00481	0	-2.29687	3.55687	-2.13902	1.72256	2.16691	ornithine transcarbamylase(Otc)
	P07379	0	0	0	4.11161	2.92756	-2.35195	Phosphoenolpyruvate carboxykinase [GTP]
	P51583	0	0	0	-1.73808	0	0	phosphoribosylaminoimidazole carboxylase and phosphoribosylaminoimidazolesuccinocarboxamide synthase(Paics)
	P09330	0	0	-3.45707	0	0	0	Ribose-phosphate pyrophosphokinase
	A0A8I6GI43	0	0	3.60092	0	-3.7229	0	Serine hydroxymethyltransferase
	B0BMT9	0	0	0	-3.41249	0	0	sulfide quinone oxidoreductase(Sqor)
	D4A175	0	0	0	0	0	1.77138	tRNA dimethylallyltransferase
	P22985	0	0	-3.79446	0	0	-3.79446	Probable tartrate dehydrogenase/decarboxylase TtuC
	M0R6H1	0	0	0	-1.69183	0	0	threonine aldolase 1(Tha1)
	P50137	0	-3.72859	3.30109	0	-3.69508	3.02611	transketolase(Tkt)
	A0A8I6AHQ8	0	0	0	0	0	0	biliverdin reductase B(Blvrb)
	P27867	0	0	0	0	-4.49988	1.74185	sorbitol dehydrogenase(Sord)
